# Supplementary material for: Taxonomic study of the genus Neocarpia Tsaur & Hsu, with descriptions of two new species from China (Hemiptera, Fulgoromorpha, Cixiidae)
Source: Zookeys. 2017 Sep 4;(695):19–35. doi: 10.3897/zookeys.695.12809 (PMC5673832; doi:10.3897/zookeys.695.12809)
Supplement: XML Treatment for Neocarpia [file zookeys.695.12809-treatment1.xml]

<!DOCTYPE tp:taxon-treatment
  PUBLIC "-//TaxonX//DTD Taxonomic Treatment Publishing DTD v0 20100105//EN" "tax-treatment-NSO.dtd">
<tp:taxon-treatment xmlns:tp="http://www.plazi.org/taxpub"><tp:treatment-meta><kwd-group><label>Taxon classification</label><kwd><named-content xmlns:xlink="http://www.w3.org/1999/xlink" content-type="kingdom">Animalia</named-content></kwd><kwd><named-content xmlns:xlink="http://www.w3.org/1999/xlink" content-type="order">Hemiptera</named-content></kwd><kwd><named-content xmlns:xlink="http://www.w3.org/1999/xlink" content-type="family">Cixiidae</named-content></kwd></kwd-group><mixed-citation publication-type="journal"><person-group><name><surname>Zhi</surname><given-names>Yan</given-names></name><name><surname>Yang</surname><given-names>Lin</given-names></name><name><surname>Zhang</surname><given-names>Pei</given-names></name><name><surname>Chen</surname><given-names>Xiang-Sheng</given-names></name></person-group><article-title>Taxonomic study of the genus <italic><tp:taxon-name><tp:taxon-name-part taxon-name-part-type="genus" reg="Neocarpia">Neocarpia</tp:taxon-name-part></tp:taxon-name></italic> Tsaur &amp; Hsu, with descriptions of two new species from China (<tp:taxon-name><tp:taxon-name-part taxon-name-part-type="order">Hemiptera</tp:taxon-name-part></tp:taxon-name>, <tp:taxon-name><tp:taxon-name-part taxon-name-part-type="infraorder">Fulgoromorpha</tp:taxon-name-part></tp:taxon-name>, <tp:taxon-name><tp:taxon-name-part taxon-name-part-type="family">Cixiidae</tp:taxon-name-part></tp:taxon-name>)</article-title><source>Zookeys</source><day>4</day><month>9</month><year>2017</year><volume>2017</volume><issue>695</issue><fpage>19</fpage><lpage>35</lpage><pub-id pub-id-type="doi">10.3897/zookeys.695.12809</pub-id></mixed-citation></tp:treatment-meta><tp:nomenclature><tp:taxon-name>
            <tp:taxon-name-part taxon-name-part-type="genus" reg="Neocarpia">Neocarpia</tp:taxon-name-part>
          </tp:taxon-name><tp:taxon-authority>Tsaur &amp; Hsu, 2003</tp:taxon-authority><tp:nomenclature-citation-list><tp:nomenclature-citation><tp:taxon-name>
                <tp:taxon-name-part taxon-name-part-type="genus" reg="Neocarpia">Neocarpia</tp:taxon-name-part>
              </tp:taxon-name><comment>Tsaur &amp; Hsu, 2003: 440; <xref ref-type="bibr" rid="B6">Löcker et al. 2010</xref>: 17; <xref ref-type="bibr" rid="B13">Zhang and Chen 2013</xref>: 42.</comment></tp:nomenclature-citation></tp:nomenclature-citation-list></tp:nomenclature><tp:treatment-sec sec-type="type species" id="SECID0EPHAC"><title>Type species.</title><p>
            <italic><tp:taxon-name><tp:taxon-name-part taxon-name-part-type="genus" reg="Neocarpia">Neocarpia</tp:taxon-name-part> <tp:taxon-name-part taxon-name-part-type="species" reg="maai">maai</tp:taxon-name-part></tp:taxon-name></italic> Tsaur &amp; Hsu, 2003, by original designation.</p><!--PageBreak--></tp:treatment-sec><tp:treatment-sec sec-type="Emended diagnosis" id="SECID0EBIAC"><title>Emended diagnosis.</title><p>Head slightly narrower than pronotum in dorsal view. Vertex slightly widened to posterior emargination, broader than long and without subapical carina, lateral carinae moderately elevated. Frons with median carina; frontoclypeal suture generally angled or semicircular. Clypeus with well-developed median carina. Rostrum distinctly surpassing hind coxae. Pronotum short with intermediate carinae curved along posterior margins of eyes. Mesonotum tricarinate. Forewing in resting position steeply tectiform, widened towards apex, with rounded apical margin; Sc+R forming a common stem and M emerging separately from basal cell; MA trifid apically; position of fork Sc+R slightly basad or at the same level as fork CuA1+CuA2; first crossvein MP-CuA1 at least as long as MP from M fork to this crossvein, crossvein MP-CuA1 almost at same level as crossvein r-m, subapical cell MP with upper margin (vein MP) fine concave, no crossvein between CuA1 and CuA2. Apical cells 10. Hind tibia lacking lateral spines.</p><p>Male genitalia. Pygofer symmetrical and prolonged with symmetrical lateral lobes in lateral view. Medioventral process thumb-like in lateral view. Anal segment tubular, short and stout. Genital styles relative small and symmetrical. Aedeagus slender and flagellum of aedeagus with spinose processes.</p><p>Female genitalia. Ovipositor elongate, orthopteroid and slightly curved upwards; anal segment square or rectangular in dorsal view; 9<sup>th</sup> tergite without wax plate. Gonapophysis VIII slightly sclerotised, blade-like posteriorly. Gonapophysis IX single, blunt and strongly sclerotised, between middle tooth and apex with a row of denticles. Gonoplac slightly sclerotised, with many spinules on ventral edge in inner lateral view. Posterior vagina with sclerites.</p></tp:treatment-sec><tp:treatment-sec sec-type="remarks" id="SECID0ELIAC"><title>Remarks.</title><p>This genus may be easily distinguished from other genera of <tp:taxon-name><tp:taxon-name-part taxon-name-part-type="tribe">Eucarpiini</tp:taxon-name-part></tp:taxon-name> by the following features: frontoclypeal suture generally angled or semicircular; rostrum distinctly surpassing hind coxae; forewing with ten apical cells, Sc+R forking slightly basad or at same level as fork CuA1+CuA2, first crossvein MP-CuA1 as long as or longer than vein MP from M fork to this veinlet, subapical cell MP with upper margin (vein MP) fine concave, no transverse vein between CuA1 and CuA2, position of first crossvein MP-CuA1 almost at same level as first crossvein r-m (<xref ref-type="bibr" rid="B13">Zhang and Chen 2013</xref>).</p></tp:treatment-sec><tp:treatment-sec sec-type="distribution" id="SECID0E1IAC"><title>Distribution.</title><p>China, Japan, Australia.</p></tp:treatment-sec><ref-list><ref id="B6"><mixed-citation xmlns:xlink="http://www.w3.org/1999/xlink" xlink:type="simple">
          <person-group><name name-style="western"><surname>Löcker</surname><given-names>B</given-names></name><name name-style="western"><surname>Fletcher</surname><given-names>MJ</given-names></name><name name-style="western"><surname>Gurr</surname><given-names>GM</given-names></name></person-group> (<year>2010</year>) <article-title>Taxonomic revision of the Australian <tp:taxon-name><tp:taxon-name-part taxon-name-part-type="tribe">Eucarpiini</tp:taxon-name-part></tp:taxon-name> (<tp:taxon-name><tp:taxon-name-part taxon-name-part-type="order">Hemiptera</tp:taxon-name-part></tp:taxon-name>: <tp:taxon-name><tp:taxon-name-part taxon-name-part-type="infraorder">Fulgoromorpha</tp:taxon-name-part></tp:taxon-name>: <tp:taxon-name><tp:taxon-name-part taxon-name-part-type="family">Cixiidae</tp:taxon-name-part></tp:taxon-name>) with the description of nine new species.</article-title> <source>Zootaxa</source> <volume>2425</volume>: <fpage>1</fpage>–<lpage>31</lpage>.</mixed-citation></ref><ref id="B13"><mixed-citation xmlns:xlink="http://www.w3.org/1999/xlink" xlink:type="simple">
          <person-group><name name-style="western"><surname>Zhang</surname><given-names>P</given-names></name><name name-style="western"><surname>Chen</surname><given-names>XS</given-names></name></person-group> (<year>2013</year>) <article-title>Two new bamboo-feeding species of the genus <italic><tp:taxon-name><tp:taxon-name-part taxon-name-part-type="genus">Neocarpia</tp:taxon-name-part></tp:taxon-name></italic> Tsaur &amp; Hsu (<tp:taxon-name><tp:taxon-name-part taxon-name-part-type="order">Hemiptera</tp:taxon-name-part></tp:taxon-name>: <tp:taxon-name><tp:taxon-name-part taxon-name-part-type="infraorder">Fulgoromorpha</tp:taxon-name-part></tp:taxon-name>: <tp:taxon-name><tp:taxon-name-part taxon-name-part-type="family">Cixiidae</tp:taxon-name-part></tp:taxon-name>: <tp:taxon-name><tp:taxon-name-part taxon-name-part-type="tribe">Eucarpiini</tp:taxon-name-part></tp:taxon-name>) from Guizhou Province, China.</article-title> <source>Zootaxa</source> <volume>3641</volume>(<issue>1</issue>): <fpage>41</fpage>–<lpage>48</lpage>. <ext-link xlink:type="simple" ext-link-type="doi" xlink:href="10.11646/zootaxa.3641.1.4">https://doi.org/10.11646/zootaxa.3641.1.4</ext-link></mixed-citation></ref></ref-list></tp:taxon-treatment>
