# Supplementary material for: Taxonomic study of the genus Neocarpia Tsaur & Hsu, with descriptions of two new species from China (Hemiptera, Fulgoromorpha, Cixiidae)
Source: Zookeys. 2017 Sep 4;(695):19–35. doi: 10.3897/zookeys.695.12809 (PMC5673832; doi:10.3897/zookeys.695.12809)
Supplement: XML Treatment for Neocarpia acutata [file zookeys.695.12809-treatment2.xml]

<!DOCTYPE tp:taxon-treatment
  PUBLIC "-//TaxonX//DTD Taxonomic Treatment Publishing DTD v0 20100105//EN" "tax-treatment-NSO.dtd">
<tp:taxon-treatment xmlns:tp="http://www.plazi.org/taxpub"><tp:treatment-meta><kwd-group><label>Taxon classification</label><kwd><named-content xmlns:xlink="http://www.w3.org/1999/xlink" content-type="kingdom">Animalia</named-content></kwd><kwd><named-content xmlns:xlink="http://www.w3.org/1999/xlink" content-type="order">Hemiptera</named-content></kwd><kwd><named-content xmlns:xlink="http://www.w3.org/1999/xlink" content-type="family">Cixiidae</named-content></kwd></kwd-group><mixed-citation publication-type="journal"><person-group><name><surname>Zhi</surname><given-names>Yan</given-names></name><name><surname>Yang</surname><given-names>Lin</given-names></name><name><surname>Zhang</surname><given-names>Pei</given-names></name><name><surname>Chen</surname><given-names>Xiang-Sheng</given-names></name></person-group><article-title>Taxonomic study of the genus <italic><tp:taxon-name><tp:taxon-name-part taxon-name-part-type="genus" reg="Neocarpia">Neocarpia</tp:taxon-name-part></tp:taxon-name></italic> Tsaur &amp; Hsu, with descriptions of two new species from China (<tp:taxon-name><tp:taxon-name-part taxon-name-part-type="order">Hemiptera</tp:taxon-name-part></tp:taxon-name>, <tp:taxon-name><tp:taxon-name-part taxon-name-part-type="infraorder">Fulgoromorpha</tp:taxon-name-part></tp:taxon-name>, <tp:taxon-name><tp:taxon-name-part taxon-name-part-type="family">Cixiidae</tp:taxon-name-part></tp:taxon-name>)</article-title><source>Zookeys</source><day>4</day><month>9</month><year>2017</year><volume>2017</volume><issue>695</issue><fpage>19</fpage><lpage>35</lpage><pub-id pub-id-type="doi">10.3897/zookeys.695.12809</pub-id></mixed-citation></tp:treatment-meta><tp:nomenclature><tp:taxon-name>
            <tp:taxon-name-part taxon-name-part-type="genus" reg="Neocarpia">Neocarpia</tp:taxon-name-part>
            <tp:taxon-name-part taxon-name-part-type="species" reg="acutata">acutata</tp:taxon-name-part>
            <object-id xmlns:xlink="http://www.w3.org/1999/xlink" content-type="zoobank" xlink:type="simple">http://zoobank.org/2AFE0126-5893-40A6-9044-E19D321F762E</object-id>
          </tp:taxon-name><tp:taxon-authority>Zhi &amp; Chen</tp:taxon-authority><tp:taxon-status xmlns:xlink="http://www.w3.org/1999/xlink" xlink:type="simple">sp. n.</tp:taxon-status><xref ref-type="fig" rid="F1">Figs 1–4</xref><xref ref-type="fig" rid="F2">, 5–15</xref><xref ref-type="fig" rid="F3">, 16–24</xref></tp:nomenclature><tp:treatment-sec sec-type="type material" id="SECID0ESNAE"><title>Type material.</title><p>Holotype: ♂, <bold>China</bold>: Yunnan, Jinping County, Fenshuiling (<named-content xmlns:xlink="http://www.w3.org/1999/xlink" content-type="dwc:verbatimCoordinates" xlink:type="simple"><named-content content-type="geo-json" specific-use="{&#34;type&#34;:&#34;Point&#34;,&#34;coordinates&#34;:[103.366667,23.433333]}" id="NCID0E4NAE" xlink:type="simple">22°86'N, 103°22'E</named-content></named-content>), 8 June 2013, Liang-Jing Yang; paratypes: 1♂, 3♀♀, same data as holotype, Liang-Jing Yang and Ying-Jian Wang; 1♀, China: Yunnan, Pingbian County, Daweishan (<named-content xmlns:xlink="http://www.w3.org/1999/xlink" content-type="dwc:verbatimCoordinates" xlink:type="simple"><named-content content-type="geo-json" specific-use="{&#34;type&#34;:&#34;Point&#34;,&#34;coordinates&#34;:[104.316667,23.350000]}" id="NCID0EFOAE" xlink:type="simple">22°81'N, 103°79'E</named-content></named-content>), 5 June 2013, Liang-Jing Yang.</p></tp:treatment-sec><tp:treatment-sec sec-type="description" id="SECID0EKOAE"><title>Description.</title><p>Body length: male 4.8–5.0 mm (<italic>N</italic> = 2), female 5.1–5.3 mm (<italic>N</italic> = 4); forewing length: male 4.5–4.8 mm (<italic>N</italic> = 2), female 4.8–5.0 mm (<italic>N</italic> = 4).</p><p>
            <italic>Coloration</italic>. General color brown (Figs <xref ref-type="fig" rid="F1">1</xref>–<xref ref-type="fig" rid="F2">6</xref>) (blackish brown in female). Eyes brown, ocelli pale yellow. Vertex generally yellow, carinae brown to dark brown (except median carina milky). Face generally yellow, discal area brown to dark brown. Subapical segment of rostrum blackish brown, apical segment brown with dark brownish apex. Pronotum with discal areas and mesonotum with area between lateral carinae yellow, lateral areas brownish black. Forewing semihyaline, brown throughout; yellow stripes along the Y-veins, the triangle area between the Y-veins brownish black. Hind tibiae pale yellow. Ventral abdomen blackish brown.</p><fig id="F1" position="float" orientation="portrait"><label>Figures 1–4.</label><caption><p>
                <italic><tp:taxon-name><tp:taxon-name-part taxon-name-part-type="genus" reg="Neocarpia">Neocarpia</tp:taxon-name-part> <tp:taxon-name-part taxon-name-part-type="species" reg="acutata">acutata</tp:taxon-name-part></tp:taxon-name></italic> sp. n. <bold>1</bold> Male, dorsal view <bold>2</bold> Male, lateral view <bold>3</bold> Female, dorsal view <bold>4</bold> Female, lateral view.</p></caption><graphic xmlns:xlink="http://www.w3.org/1999/xlink" xlink:href="zookeys-695-019-g001.jpg" position="float" orientation="portrait" xlink:type="simple" id="oo_153536.jpg"/></fig><p>
            <italic>Head and thorax</italic>. Vertex (Figs <xref ref-type="fig" rid="F1">1</xref>, <xref ref-type="fig" rid="F1">3</xref>, <xref ref-type="fig" rid="F2">5</xref>) broad, 3.0 times wider than long; anterior margin slightly produced, posterior margin convexly recessed. Frons widest slightly below the level of antennae, 1.4 times as long as wide; frontoclypeal suture nearly concave into an arch; middle carina complete; lateral carinae distinct and elevated. Pronotum (Figs <xref ref-type="fig" rid="F1">1</xref>, <xref ref-type="fig" rid="F1">3</xref>, <xref ref-type="fig" rid="F2">5</xref>) 3.4 times longer than vertex; median carina indistinct, posterior margin nearly at right angle. Mesonotum 1.6 times longer than pronotum and vertex combined. Forewing (Figs <xref ref-type="fig" rid="F1">2</xref>, <xref ref-type="fig" rid="F1">4</xref>, <xref ref-type="fig" rid="F2">7</xref>) amply exceeding the tip of abdomen, 2.6 times longer than wide, with six subapical cells; fork Sc+RP slightly basad of fork CuA1+CuA2, first crossvein r-m slightly basad of fork MA+MP; RP and MP bifid separately; fork MA1+MA2 basad of fork MP1+MP2. Hind tibia with six apical spines; chaetotaxy of hind tarsi: 7/8.</p><p>
            <italic>Male genitalia</italic>. Pygofer (Figs <xref ref-type="fig" rid="F2">8</xref>, <xref ref-type="fig" rid="F2">9</xref>), dorsal margin shallowly concave and U-shaped ventrally, widened towards apex; in lateral view, lateral lobes triangularly extended caudally. Anal segment (Figs <xref ref-type="fig" rid="F2">8</xref>, <xref ref-type="fig" rid="F2">10</xref>), dorsal margin almost straight, ventral margin convex in lateral view, apical margin convex and 1.6 times longer than wide in dorsal view; anal style strap-shaped, not beyond anal segment. Apical margin of genital styles (Figs <xref ref-type="fig" rid="F2">8</xref>, <xref ref-type="fig" rid="F2">11</xref>) with a small blunt process, dorsal margin bending inwards in the middle. Aedeagus (Figs <xref ref-type="fig" rid="F2">12–15</xref>) with five spinose processes. Right side of periandrium with a long and broad process, strongly curving near apex directed ventrocephally and a short acute process curved in the middle directed dorsocephally; ventral margin with a small triangular process at basal 1/3, directed ventrocaudally; flagellum moderately sclerotised, generally curved on left side; left side with a short process basally, curved and directed cephalad, and a straight process at apex directed ventrocephally.</p><fig id="F2" position="float" orientation="portrait"><label>Figures 5–15.</label><caption><p>
                <italic><tp:taxon-name><tp:taxon-name-part taxon-name-part-type="genus" reg="Neocarpia">Neocarpia</tp:taxon-name-part> <tp:taxon-name-part taxon-name-part-type="species" reg="acutata">acutata</tp:taxon-name-part></tp:taxon-name></italic> sp. n., male <bold>5</bold> Head and thorax, dorsal view <bold>6</bold> Face, ventral view <bold>7</bold> Forewing <bold>8</bold> Genitalia, lateral view <bold>9</bold> Pygofer and genital styles, ventral view <bold>10</bold> Anal segment, dorsal view <bold>11</bold> Genital styles, inner lateral view <bold>12</bold> Aedeagus, right side <bold>13</bold> Aedeagus, left side <bold>14</bold> Aedeagus, dorsal view <bold>15</bold> Aedeagus, ventral view. Scale bars: 0.5 mm (<bold>5–6, 8</bold>); 1.0 mm (<bold>7</bold>); 0.2 mm (<bold>9–15</bold>).</p></caption><graphic xmlns:xlink="http://www.w3.org/1999/xlink" xlink:href="zookeys-695-019-g002.jpg" position="float" orientation="portrait" xlink:type="simple" id="oo_153537.jpg"/></fig><p>
            <italic>Female genitalia</italic>. Pygofer (Figs <xref ref-type="fig" rid="F3">16–17</xref>, <xref ref-type="fig" rid="F3">19</xref>) moderately sclerotised, with length almost equal to width in caudal view. Anal tube (Figs <xref ref-type="fig" rid="F3">16</xref>, <xref ref-type="fig" rid="F3">18</xref>) short, length longer than wide in dorsal view, ventral margin straight in lateral view; anal styles relatively short and small, apical margin semicircular in dorsal view. Gonapophysis VIII (first valvula) (Fig. <xref ref-type="fig" rid="F3">20</xref>) elongate, and slightly curved upwards, 2/5 of its inner margin sinuate basally. Gonapophysis IX (second valvula) (Fig. <xref ref-type="fig" rid="F3">21</xref>), distance ratio between middle tooth to apex and length of denticulate portion is 1.72. Gonoplac (third valvula) (Fig. <xref ref-type="fig" rid="F3">22</xref>) rod-like, 4.2 times longer than wide, with width of spiculated area less than its 1/10. Posterior vagina (Figs <xref ref-type="fig" rid="F3">23–24</xref>) elongate, at terminal each lateral side with a sclerite respectively in ventral view; with a large transverse sclerite and several small sclerites in dorsal view; a long longitudinal sclerite in ventral view and a much shorter one in dorsal view on left side basally.</p><fig id="F3" position="float" orientation="portrait"><label>Figures 16–24.</label><caption><p>
                <italic><tp:taxon-name><tp:taxon-name-part taxon-name-part-type="genus" reg="Neocarpia">Neocarpia</tp:taxon-name-part> <tp:taxon-name-part taxon-name-part-type="species" reg="acutata">acutata</tp:taxon-name-part></tp:taxon-name></italic> sp. n., female <bold>16</bold> Genitalia, lateral view <bold>17</bold> Genitalia, ventral view <bold>18</bold> Anal segment, dorsal view <bold>19</bold> Pygofer, caudal view <bold>20</bold> Gonapophysis VIII and gonocoxa VIII, dorsal view <bold>21</bold> Gonapophysis IX, lateral view <bold>22</bold> Gonoplac, inner lateral view <bold>23</bold> Posterior vagina, ventral view <bold>24</bold> Posterior vagina, dorsal view. Scale bars: 0.5 mm (<bold>16–17</bold>); 0.2 mm (<bold>18–24</bold>).</p></caption><graphic xmlns:xlink="http://www.w3.org/1999/xlink" xlink:href="zookeys-695-019-g003.jpg" position="float" orientation="portrait" xlink:type="simple" id="oo_153538.jpg"/></fig></tp:treatment-sec><tp:treatment-sec sec-type="distribution" id="SECID0ESWAE"><title>Distribution.</title><p>China (Yunnan).</p></tp:treatment-sec><tp:treatment-sec sec-type="etymology" id="SECID0EXWAE"><title>Etymology.</title><p>The specific name is derived from the Latin word “<italic><tp:taxon-name><tp:taxon-name-part taxon-name-part-type="species" reg="acutata">acutata</tp:taxon-name-part></tp:taxon-name></italic>”, referring to the right side of periandrium bearing an acute process in the middle near dorsal margin.</p></tp:treatment-sec><tp:treatment-sec sec-type="remarks" id="SECID0EHXAE"><title>Remarks.</title><p>Male genitalia of <italic><tp:taxon-name><tp:taxon-name-part taxon-name-part-type="genus" reg="Neocarpia">N.</tp:taxon-name-part> <tp:taxon-name-part taxon-name-part-type="species" reg="acutata">acutata</tp:taxon-name-part></tp:taxon-name></italic> sp. n. is similar to <italic><tp:taxon-name><tp:taxon-name-part taxon-name-part-type="genus" reg="Neocarpia">N.</tp:taxon-name-part> <tp:taxon-name-part taxon-name-part-type="species" reg="bidentata">bidentata</tp:taxon-name-part></tp:taxon-name></italic> Zhang &amp; Chen, 2013, but differs in: (1) right side of periandrium near dorsal margin with a short acute process in the middle curved and directed dorsocephally (in <italic><tp:taxon-name><tp:taxon-name-part taxon-name-part-type="genus" reg="Neocarpia">N.</tp:taxon-name-part> <tp:taxon-name-part taxon-name-part-type="species" reg="bidentata">bidentata</tp:taxon-name-part></tp:taxon-name></italic>, right side without process in the same position); (2) right side of periandrium with a long and broad process strongly curved near apex directed ventrocephally (process on right side of periandrium near apex straight and directed dorsocephally in <italic><tp:taxon-name><tp:taxon-name-part taxon-name-part-type="genus" reg="Neocarpia">N.</tp:taxon-name-part> <tp:taxon-name-part taxon-name-part-type="species" reg="bidentata">bidentata</tp:taxon-name-part></tp:taxon-name></italic>); (3) left side of flagellum with a process basally (in <italic><tp:taxon-name><tp:taxon-name-part taxon-name-part-type="genus" reg="Neocarpia">N.</tp:taxon-name-part> <tp:taxon-name-part taxon-name-part-type="species" reg="bidentata">bidentata</tp:taxon-name-part></tp:taxon-name></italic>, without process in the same position).</p><!--PageBreak--><!--PageBreak--><p>Female genitalia of <italic><tp:taxon-name><tp:taxon-name-part taxon-name-part-type="genus" reg="Neocarpia">N.</tp:taxon-name-part> <tp:taxon-name-part taxon-name-part-type="species" reg="acutata">acutata</tp:taxon-name-part></tp:taxon-name></italic> sp. n. is similar to <italic><tp:taxon-name><tp:taxon-name-part taxon-name-part-type="genus" reg="Neocarpia">N.</tp:taxon-name-part> <tp:taxon-name-part taxon-name-part-type="species" reg="bidentata">bidentata</tp:taxon-name-part></tp:taxon-name></italic> Zhang &amp; Chen, 2013, but differs in: (1) posterior vagina elongate, left side with two longitudinal sclerites (in <italic><tp:taxon-name><tp:taxon-name-part taxon-name-part-type="genus" reg="Neocarpia">N.</tp:taxon-name-part> <tp:taxon-name-part taxon-name-part-type="species" reg="bidentata">bidentata</tp:taxon-name-part></tp:taxon-name></italic>, posterior vagina relatively short, left side with one longitudinal sclerite); (2) each side of posterior vagina with a small sclerite near terminal in ventral view (in <italic><tp:taxon-name><tp:taxon-name-part taxon-name-part-type="genus" reg="Neocarpia">N.</tp:taxon-name-part> <tp:taxon-name-part taxon-name-part-type="species" reg="bidentata">bidentata</tp:taxon-name-part></tp:taxon-name></italic>, posterior vagina with a wide sclerite medially and a small longitudinal sclerite on the left side near terminal in ventral view).</p><!--PageBreak--></tp:treatment-sec></tp:taxon-treatment>
