# Supplementary material for: Taxonomic study of the genus Neocarpia Tsaur & Hsu, with descriptions of two new species from China (Hemiptera, Fulgoromorpha, Cixiidae)
Source: Zookeys. 2017 Sep 4;(695):19–35. doi: 10.3897/zookeys.695.12809 (PMC5673832; doi:10.3897/zookeys.695.12809)
Supplement: XML Treatment for Neocarpia bidentata [file zookeys.695.12809-treatment3.xml]

<!DOCTYPE tp:taxon-treatment
  PUBLIC "-//TaxonX//DTD Taxonomic Treatment Publishing DTD v0 20100105//EN" "tax-treatment-NSO.dtd">
<tp:taxon-treatment xmlns:tp="http://www.plazi.org/taxpub"><tp:treatment-meta><kwd-group><label>Taxon classification</label><kwd><named-content xmlns:xlink="http://www.w3.org/1999/xlink" content-type="kingdom">Animalia</named-content></kwd><kwd><named-content xmlns:xlink="http://www.w3.org/1999/xlink" content-type="order">Hemiptera</named-content></kwd><kwd><named-content xmlns:xlink="http://www.w3.org/1999/xlink" content-type="family">Cixiidae</named-content></kwd></kwd-group><mixed-citation publication-type="journal"><person-group><name><surname>Zhi</surname><given-names>Yan</given-names></name><name><surname>Yang</surname><given-names>Lin</given-names></name><name><surname>Zhang</surname><given-names>Pei</given-names></name><name><surname>Chen</surname><given-names>Xiang-Sheng</given-names></name></person-group><article-title>Taxonomic study of the genus <italic><tp:taxon-name><tp:taxon-name-part taxon-name-part-type="genus" reg="Neocarpia">Neocarpia</tp:taxon-name-part></tp:taxon-name></italic> Tsaur &amp; Hsu, with descriptions of two new species from China (<tp:taxon-name><tp:taxon-name-part taxon-name-part-type="order">Hemiptera</tp:taxon-name-part></tp:taxon-name>, <tp:taxon-name><tp:taxon-name-part taxon-name-part-type="infraorder">Fulgoromorpha</tp:taxon-name-part></tp:taxon-name>, <tp:taxon-name><tp:taxon-name-part taxon-name-part-type="family">Cixiidae</tp:taxon-name-part></tp:taxon-name>)</article-title><source>Zookeys</source><day>4</day><month>9</month><year>2017</year><volume>2017</volume><issue>695</issue><fpage>19</fpage><lpage>35</lpage><pub-id pub-id-type="doi">10.3897/zookeys.695.12809</pub-id></mixed-citation></tp:treatment-meta><tp:nomenclature><tp:taxon-name>
            <tp:taxon-name-part taxon-name-part-type="genus" reg="Neocarpia">Neocarpia</tp:taxon-name-part>
            <tp:taxon-name-part taxon-name-part-type="species" reg="bidentata">bidentata</tp:taxon-name-part>
          </tp:taxon-name><tp:taxon-authority>Zhang &amp; Chen, 2013</tp:taxon-authority><xref ref-type="fig" rid="F4">Figs 25–33</xref><!--PageBreak--><tp:nomenclature-citation-list><tp:nomenclature-citation><tp:taxon-name>
                <tp:taxon-name-part taxon-name-part-type="genus" reg="Neocarpia">Neocarpia</tp:taxon-name-part> <tp:taxon-name-part taxon-name-part-type="species" reg="bidentata">bidentata</tp:taxon-name-part></tp:taxon-name><comment>Zhang &amp; Chen, 2013: 43: figs 1–13; 47: 27–29.</comment></tp:nomenclature-citation></tp:nomenclature-citation-list></tp:nomenclature><tp:treatment-sec sec-type="material" id="SECID0EL3AE"><title>Material examined.</title><p>1♂, <bold>China</bold>: Guizhou, Xishui County, Linjiang, 1 June 2006, Xiang-Sheng Chen (Holotype); 3♀♀, same data as holotype (Paratypes); 1♂, China: Guizhou, Wangmo County, Dayi, 24 September 1997, Xiang-Sheng Chen (Paratype).</p></tp:treatment-sec><tp:treatment-sec sec-type="description" id="SECID0ET3AE"><title>Supplementary description.</title><p>
            <italic>Female genitalia</italic>. Pygofer (Figs <xref ref-type="fig" rid="F4">25–26</xref>, <xref ref-type="fig" rid="F4">28</xref>) moderately sclerotised, slightly shorter than wide in caudal view. Anal tube (Figs <xref ref-type="fig" rid="F4">25</xref>, <xref ref-type="fig" rid="F4">27</xref>) short, slightly longer than wide in dorsal view, ventral margin sinuate in lateral view; anal styles relatively short and small, strap-like. Inner margin of gonapophysis VIII (Fig. <xref ref-type="fig" rid="F4">29</xref>) concave near base. Gonapophysis IX and gonoplac (Figs <xref ref-type="fig" rid="F4">30–31</xref>) same as in <italic><tp:taxon-name><tp:taxon-name-part taxon-name-part-type="genus" reg="Neocarpia">N.</tp:taxon-name-part> <tp:taxon-name-part taxon-name-part-type="species" reg="acutata">acutata</tp:taxon-name-part></tp:taxon-name></italic>, while the width of spiculated area approximately 1/10 of gonoplac, length of gonoplac 4.3 times of its width. Posterior vagina (Figs <xref ref-type="fig" rid="F4">32–33</xref>) stubby, with a wide sclerite medially and a small longitudinal sclerite on left side near terminal, left side with a long longitudinal sclerite.</p><fig id="F4" position="float" orientation="portrait"><label>Figures 25–33.</label><caption><p>
                <italic><tp:taxon-name><tp:taxon-name-part taxon-name-part-type="genus" reg="Neocarpia">Neocarpia</tp:taxon-name-part> <tp:taxon-name-part taxon-name-part-type="species" reg="bidentata">bidentata</tp:taxon-name-part></tp:taxon-name></italic> Zhang &amp; Chen, 2013, female <bold>25</bold> Genitalia, lateral view <bold>26</bold> Genitalia, ventral view <bold>27</bold> Anal segment, dorsal view <bold>28</bold> Pygofer, caudal view <bold>29</bold> Gonapophysis VIII and gonocoxa VIII, dorsal view <bold>30</bold> Gonapophysis IX, lateral view <bold>31</bold> Gonoplac, inner lateral view <bold>32</bold> Posterior vagina, ventral view <bold>33</bold> Posterior vagina, dorsal view. Scale bars: 0.5 mm (<bold>25–26</bold>); 0.2 mm (<bold>27–33</bold>).</p></caption><graphic xmlns:xlink="http://www.w3.org/1999/xlink" xlink:href="zookeys-695-019-g004.jpg" position="float" orientation="portrait" xlink:type="simple" id="oo_153539.jpg"/></fig></tp:treatment-sec><tp:treatment-sec sec-type="distribution" id="SECID0EQ6AE"><title>Distribution.</title><p>China (Guizhou).</p></tp:treatment-sec><tp:treatment-sec sec-type="remarks" id="SECID0EV6AE"><title>Remarks.</title><p>Diagnosis of female see <italic><tp:taxon-name><tp:taxon-name-part taxon-name-part-type="genus" reg="Neocarpia">Neocarpia</tp:taxon-name-part> <tp:taxon-name-part taxon-name-part-type="species" reg="acutata">acutata</tp:taxon-name-part></tp:taxon-name></italic> Zhi &amp; Chen, sp. n.</p></tp:treatment-sec><tp:treatment-sec sec-type="notes" id="SECID0EHAAG"><title>Note.</title><p>The female genitalia of this species is described and illustrated for the first time.</p></tp:treatment-sec></tp:taxon-treatment>
