# Supplementary material for: Taxonomic study of the genus Neocarpia Tsaur & Hsu, with descriptions of two new species from China (Hemiptera, Fulgoromorpha, Cixiidae)
Source: Zookeys. 2017 Sep 4;(695):19–35. doi: 10.3897/zookeys.695.12809 (PMC5673832; doi:10.3897/zookeys.695.12809)
Supplement: XML Treatment for Neocarpia hamata [file zookeys.695.12809-treatment4.xml]

<!DOCTYPE tp:taxon-treatment
  PUBLIC "-//TaxonX//DTD Taxonomic Treatment Publishing DTD v0 20100105//EN" "tax-treatment-NSO.dtd">
<tp:taxon-treatment xmlns:tp="http://www.plazi.org/taxpub"><tp:treatment-meta><kwd-group><label>Taxon classification</label><kwd><named-content xmlns:xlink="http://www.w3.org/1999/xlink" content-type="kingdom">Animalia</named-content></kwd><kwd><named-content xmlns:xlink="http://www.w3.org/1999/xlink" content-type="order">Hemiptera</named-content></kwd><kwd><named-content xmlns:xlink="http://www.w3.org/1999/xlink" content-type="family">Cixiidae</named-content></kwd></kwd-group><mixed-citation publication-type="journal"><person-group><name><surname>Zhi</surname><given-names>Yan</given-names></name><name><surname>Yang</surname><given-names>Lin</given-names></name><name><surname>Zhang</surname><given-names>Pei</given-names></name><name><surname>Chen</surname><given-names>Xiang-Sheng</given-names></name></person-group><article-title>Taxonomic study of the genus <italic><tp:taxon-name><tp:taxon-name-part taxon-name-part-type="genus" reg="Neocarpia">Neocarpia</tp:taxon-name-part></tp:taxon-name></italic> Tsaur &amp; Hsu, with descriptions of two new species from China (<tp:taxon-name><tp:taxon-name-part taxon-name-part-type="order">Hemiptera</tp:taxon-name-part></tp:taxon-name>, <tp:taxon-name><tp:taxon-name-part taxon-name-part-type="infraorder">Fulgoromorpha</tp:taxon-name-part></tp:taxon-name>, <tp:taxon-name><tp:taxon-name-part taxon-name-part-type="family">Cixiidae</tp:taxon-name-part></tp:taxon-name>)</article-title><source>Zookeys</source><day>4</day><month>9</month><year>2017</year><volume>2017</volume><issue>695</issue><fpage>19</fpage><lpage>35</lpage><pub-id pub-id-type="doi">10.3897/zookeys.695.12809</pub-id></mixed-citation></tp:treatment-meta><tp:nomenclature><tp:taxon-name>
            <tp:taxon-name-part taxon-name-part-type="genus" reg="Neocarpia">Neocarpia</tp:taxon-name-part>
            <tp:taxon-name-part taxon-name-part-type="species" reg="hamata">hamata</tp:taxon-name-part>
          </tp:taxon-name><tp:taxon-authority>Zhang &amp; Chen, 2013</tp:taxon-authority><xref ref-type="fig" rid="F5">Figs 34–42</xref><tp:nomenclature-citation-list><tp:nomenclature-citation><tp:taxon-name>
                <tp:taxon-name-part taxon-name-part-type="genus" reg="Neocarpia">Neocarpia</tp:taxon-name-part> <tp:taxon-name-part taxon-name-part-type="species" reg="hamata">hamata</tp:taxon-name-part></tp:taxon-name><comment>Zhang &amp; Chen, 2013: 45: figs 14–26; 47: 30–32.</comment></tp:nomenclature-citation></tp:nomenclature-citation-list></tp:nomenclature><tp:treatment-sec sec-type="material" id="SECID0EBCAG"><title>Material examined.</title><p>1♂, <bold>China</bold>: Guizhou, Yanhe County, Daheba, 5–12 June 2007, Pei Zhang (Holotype); 1♀, same data as holotype (Paratype); 3♀♀, China: Guizhou, Yanhe County, Lijiaba, 5–12 June 2007, Pei Zhang (Paratypes); 19♂♂, 16♀♀, China: Hubei, Luotian County, Qingtaiguan, (<named-content xmlns:xlink="http://www.w3.org/1999/xlink" content-type="dwc:verbatimCoordinates" xlink:type="simple"><named-content content-type="geo-json" specific-use="{&#34;type&#34;:&#34;Point&#34;,&#34;coordinates&#34;:[116.150000,31.266667]}" id="NCID0EMCAG" xlink:type="simple">31°16'N, 115°69'E</named-content></named-content>), 29 June–3 July 2014, Zhi-Min Chang, Zheng-Xiang Zhou and Mei-Na Guo.</p></tp:treatment-sec><tp:treatment-sec sec-type="description" id="SECID0ERCAG"><title>Supplementary description.</title><p>
            <italic>Female genitalia</italic>. Pygofer (Figs <xref ref-type="fig" rid="F5">34–35</xref>, <xref ref-type="fig" rid="F5">37</xref>) moderately sclerotised, 1.2 times longer than wide in caudal view. Anal tube (Figs <xref ref-type="fig" rid="F5">34</xref>, <xref ref-type="fig" rid="F5">36</xref>) short, shorter than wide in dorsal view, ventral margin slightly convex in lateral view; anal styles relatively short and small, strap-like. Gonapophysis VIII and IX and gonoplac (Figs <xref ref-type="fig" rid="F5">38–40</xref>) same as in <italic><tp:taxon-name><tp:taxon-name-part taxon-name-part-type="genus" reg="Neocarpia">N.</tp:taxon-name-part> <tp:taxon-name-part taxon-name-part-type="species" reg="acutata">acutata</tp:taxon-name-part></tp:taxon-name></italic>, while width of spiculated area approximately 1/8 of gonoplac, length of gonoplac 4.6 times of its width. Posterior vagina (Figs <xref ref-type="fig" rid="F5">41–42</xref>) stubby, with a long transverse sclerite near terminal, an irregular sclerite (left edge large and right edge small) and several circular or oval ones in dorsal view, without sclerite near base.</p><fig id="F5" position="float" orientation="portrait"><label>Figures 34–42.</label><caption><p>
                <italic><tp:taxon-name><tp:taxon-name-part taxon-name-part-type="genus" reg="Neocarpia">Neocarpia</tp:taxon-name-part> <tp:taxon-name-part taxon-name-part-type="species" reg="hamata">hamata</tp:taxon-name-part></tp:taxon-name></italic> Zhang &amp; Chen, 2013, female <bold>34</bold> Genitalia, lateral view <bold>35</bold> Genitalia, ventral view <bold>36</bold> Anal segment, dorsal view <bold>37</bold> Pygofer, caudal view <bold>38</bold> Gonapophysis VIII and gonocoxa VIII, dorsal view <bold>39</bold> Gonapophysis IX, lateral view <bold>40</bold> Gonoplac, inner lateral view <bold>41</bold> Posterior vagina, ventral view <bold>42</bold> Posterior vagina, dorsal view. Scale bars: 0.5 mm (<bold>34–35</bold>); 0.2 mm (<bold>36–42</bold>).</p></caption><graphic xmlns:xlink="http://www.w3.org/1999/xlink" xlink:href="zookeys-695-019-g005.jpg" position="float" orientation="portrait" xlink:type="simple" id="oo_153540.jpg"/></fig></tp:treatment-sec><tp:treatment-sec sec-type="distribution" id="SECID0EKFAG"><title>Distribution.</title><p>China (Guizhou, Hubei).</p></tp:treatment-sec><tp:treatment-sec sec-type="remarks" id="SECID0EPFAG"><title>Remarks.</title><p>Female of <italic><tp:taxon-name><tp:taxon-name-part taxon-name-part-type="genus" reg="Neocarpia">N.</tp:taxon-name-part> <tp:taxon-name-part taxon-name-part-type="species" reg="hamata">hamata</tp:taxon-name-part></tp:taxon-name></italic> is similar to <italic><tp:taxon-name><tp:taxon-name-part taxon-name-part-type="genus" reg="Neocarpia">N.</tp:taxon-name-part> <tp:taxon-name-part taxon-name-part-type="species" reg="acutata">acutata</tp:taxon-name-part></tp:taxon-name></italic> sp. n., but differs in: (1) posterior vagina without sclerite near base (posterior vagina with two longitudinal sclerites near base in <italic><tp:taxon-name><tp:taxon-name-part taxon-name-part-type="genus" reg="Neocarpia">N.</tp:taxon-name-part> <tp:taxon-name-part taxon-name-part-type="species" reg="acutata">acutata</tp:taxon-name-part></tp:taxon-name></italic>); (2) anal tube shorter than wide in dorsal view (in <italic><tp:taxon-name><tp:taxon-name-part taxon-name-part-type="genus" reg="Neocarpia">N.</tp:taxon-name-part> <tp:taxon-name-part taxon-name-part-type="species" reg="acutata">acutata</tp:taxon-name-part></tp:taxon-name></italic>, anal tube longer than wide in dorsal view).</p></tp:treatment-sec><tp:treatment-sec sec-type="notes" id="SECID0EBHAG"><title>Note.</title><p>The female genitalia of this species is described and illustrated for the first time.</p><!--PageBreak--></tp:treatment-sec></tp:taxon-treatment>
