# Supplementary material for: Taxonomic study of the genus Neocarpia Tsaur & Hsu, with descriptions of two new species from China (Hemiptera, Fulgoromorpha, Cixiidae)
Source: Zookeys. 2017 Sep 4;(695):19–35. doi: 10.3897/zookeys.695.12809 (PMC5673832; doi:10.3897/zookeys.695.12809)
Supplement: XML Treatment for Neocarpia maai [file zookeys.695.12809-treatment5.xml]

<!DOCTYPE tp:taxon-treatment
  PUBLIC "-//TaxonX//DTD Taxonomic Treatment Publishing DTD v0 20100105//EN" "tax-treatment-NSO.dtd">
<tp:taxon-treatment xmlns:tp="http://www.plazi.org/taxpub"><tp:treatment-meta><kwd-group><label>Taxon classification</label><kwd><named-content xmlns:xlink="http://www.w3.org/1999/xlink" content-type="kingdom">Animalia</named-content></kwd><kwd><named-content xmlns:xlink="http://www.w3.org/1999/xlink" content-type="order">Hemiptera</named-content></kwd><kwd><named-content xmlns:xlink="http://www.w3.org/1999/xlink" content-type="family">Cixiidae</named-content></kwd></kwd-group><mixed-citation publication-type="journal"><person-group><name><surname>Zhi</surname><given-names>Yan</given-names></name><name><surname>Yang</surname><given-names>Lin</given-names></name><name><surname>Zhang</surname><given-names>Pei</given-names></name><name><surname>Chen</surname><given-names>Xiang-Sheng</given-names></name></person-group><article-title>Taxonomic study of the genus <italic><tp:taxon-name><tp:taxon-name-part taxon-name-part-type="genus" reg="Neocarpia">Neocarpia</tp:taxon-name-part></tp:taxon-name></italic> Tsaur &amp; Hsu, with descriptions of two new species from China (<tp:taxon-name><tp:taxon-name-part taxon-name-part-type="order">Hemiptera</tp:taxon-name-part></tp:taxon-name>, <tp:taxon-name><tp:taxon-name-part taxon-name-part-type="infraorder">Fulgoromorpha</tp:taxon-name-part></tp:taxon-name>, <tp:taxon-name><tp:taxon-name-part taxon-name-part-type="family">Cixiidae</tp:taxon-name-part></tp:taxon-name>)</article-title><source>Zookeys</source><day>4</day><month>9</month><year>2017</year><volume>2017</volume><issue>695</issue><fpage>19</fpage><lpage>35</lpage><pub-id pub-id-type="doi">10.3897/zookeys.695.12809</pub-id></mixed-citation></tp:treatment-meta><tp:nomenclature><tp:taxon-name>
            <tp:taxon-name-part taxon-name-part-type="genus" reg="Neocarpia">Neocarpia</tp:taxon-name-part>
            <tp:taxon-name-part taxon-name-part-type="species" reg="maai">maai</tp:taxon-name-part>
          </tp:taxon-name><tp:taxon-authority>Tsaur &amp; Hsu, 2003</tp:taxon-authority><tp:nomenclature-citation-list><tp:nomenclature-citation><tp:taxon-name>
                <tp:taxon-name-part taxon-name-part-type="genus" reg="Neocarpia">Neocarpia</tp:taxon-name-part> <tp:taxon-name-part taxon-name-part-type="species" reg="maai">maai</tp:taxon-name-part></tp:taxon-name><comment>Tsaur &amp; Hsu, 2003: 441: fig. 6A–H.</comment></tp:nomenclature-citation></tp:nomenclature-citation-list></tp:nomenclature><tp:treatment-sec sec-type="distribution" id="SECID0EXIAG"><title>Distribution.</title><p>China (Taiwan).</p><p>
            <bold>Remarks.</bold> Based on the description and the figures by <xref ref-type="bibr" rid="B11">Tsaur and Hsu (2003)</xref>, this species can be distinguished from other species of the genus by the following charac<!--PageBreak-->ters: ventral margin of periandrium of aedeagus with 2 processes near apex; one process implanted on right side of periandrium near apex; flagellum with sinuate apical margin, a small awl-shaped production protruding on left side near apex.</p></tp:treatment-sec><ref-list><ref id="B11"><mixed-citation xmlns:xlink="http://www.w3.org/1999/xlink" xlink:type="simple">
          <person-group><name name-style="western"><surname>Tsaur</surname><given-names>SC</given-names></name><name name-style="western"><surname>Hsu</surname><given-names>TC</given-names></name></person-group> (<year>2003</year>) <article-title>The <tp:taxon-name><tp:taxon-name-part taxon-name-part-type="family">Cixiidae</tp:taxon-name-part></tp:taxon-name> of Taiwan, Part VII: Tribe <tp:taxon-name><tp:taxon-name-part taxon-name-part-type="tribe">Pintaliini</tp:taxon-name-part></tp:taxon-name> (<tp:taxon-name><tp:taxon-name-part taxon-name-part-type="order">Hemiptera</tp:taxon-name-part></tp:taxon-name>: <tp:taxon-name><tp:taxon-name-part taxon-name-part-type="superfamily">Fulgoroidea</tp:taxon-name-part></tp:taxon-name>).</article-title> <source>Zoological Studies</source> <volume>42</volume>(<issue>3</issue>): <fpage>431</fpage>–<lpage>443</lpage>.</mixed-citation></ref></ref-list></tp:taxon-treatment>
