# Supplementary material for: Taxonomic study of the genus Neocarpia Tsaur & Hsu, with descriptions of two new species from China (Hemiptera, Fulgoromorpha, Cixiidae)
Source: Zookeys. 2017 Sep 4;(695):19–35. doi: 10.3897/zookeys.695.12809 (PMC5673832; doi:10.3897/zookeys.695.12809)
Supplement: XML Treatment for Neocarpia reversa [file zookeys.695.12809-treatment7.xml]

<!DOCTYPE tp:taxon-treatment
  PUBLIC "-//TaxonX//DTD Taxonomic Treatment Publishing DTD v0 20100105//EN" "tax-treatment-NSO.dtd">
<tp:taxon-treatment xmlns:tp="http://www.plazi.org/taxpub"><tp:treatment-meta><kwd-group><label>Taxon classification</label><kwd><named-content xmlns:xlink="http://www.w3.org/1999/xlink" content-type="kingdom">Animalia</named-content></kwd><kwd><named-content xmlns:xlink="http://www.w3.org/1999/xlink" content-type="order">Hemiptera</named-content></kwd><kwd><named-content xmlns:xlink="http://www.w3.org/1999/xlink" content-type="family">Cixiidae</named-content></kwd></kwd-group><mixed-citation publication-type="journal"><person-group><name><surname>Zhi</surname><given-names>Yan</given-names></name><name><surname>Yang</surname><given-names>Lin</given-names></name><name><surname>Zhang</surname><given-names>Pei</given-names></name><name><surname>Chen</surname><given-names>Xiang-Sheng</given-names></name></person-group><article-title>Taxonomic study of the genus <italic><tp:taxon-name><tp:taxon-name-part taxon-name-part-type="genus" reg="Neocarpia">Neocarpia</tp:taxon-name-part></tp:taxon-name></italic> Tsaur &amp; Hsu, with descriptions of two new species from China (<tp:taxon-name><tp:taxon-name-part taxon-name-part-type="order">Hemiptera</tp:taxon-name-part></tp:taxon-name>, <tp:taxon-name><tp:taxon-name-part taxon-name-part-type="infraorder">Fulgoromorpha</tp:taxon-name-part></tp:taxon-name>, <tp:taxon-name><tp:taxon-name-part taxon-name-part-type="family">Cixiidae</tp:taxon-name-part></tp:taxon-name>)</article-title><source>Zookeys</source><day>4</day><month>9</month><year>2017</year><volume>2017</volume><issue>695</issue><fpage>19</fpage><lpage>35</lpage><pub-id pub-id-type="doi">10.3897/zookeys.695.12809</pub-id></mixed-citation></tp:treatment-meta><tp:nomenclature><tp:taxon-name>
            <tp:taxon-name-part taxon-name-part-type="genus" reg="Neocarpia">Neocarpia</tp:taxon-name-part>
            <tp:taxon-name-part taxon-name-part-type="species" reg="reversa">reversa</tp:taxon-name-part>
            <object-id xmlns:xlink="http://www.w3.org/1999/xlink" content-type="zoobank" xlink:type="simple">http://zoobank.org/B4C95EA6-2EE4-446B-9BF3-72E4339216A3</object-id>
          </tp:taxon-name><tp:taxon-authority>Zhi &amp; Chen</tp:taxon-authority><tp:taxon-status xmlns:xlink="http://www.w3.org/1999/xlink" xlink:type="simple">sp. n.</tp:taxon-status><xref ref-type="fig" rid="F6">Figs 43–46</xref><xref ref-type="fig" rid="F7">, 47–57</xref><xref ref-type="fig" rid="F8">, 58–66</xref><!--PageBreak--></tp:nomenclature><tp:treatment-sec sec-type="type material" id="SECID0E2MAG"><title>Type material.</title><p>Holotype: ♂, <bold>China</bold>: Yunnan, Xichou County, Fadou (<named-content xmlns:xlink="http://www.w3.org/1999/xlink" content-type="dwc:verbatimCoordinates" xlink:type="simple"><named-content content-type="geo-json" specific-use="{&#34;type&#34;:&#34;Point&#34;,&#34;coordinates&#34;:[105.300000,23.633333]}" id="NCID0EGNAG" xlink:type="simple">23°38'N, 104°78'E</named-content></named-content>), 28 June 2013, Ying-Jian Wang; paratypes: 11♂♂, 29♀♀, same data as holotype, Ying-Jian Wang and Qiang Luo.</p></tp:treatment-sec><tp:treatment-sec sec-type="description" id="SECID0ELNAG"><title>Description.</title><p>Body length: male 5.8–6.3 mm (<italic>N</italic> = 7), female 6.3–6.6 mm (<italic>N</italic> = 20); forewing length: male 5.0–5.3 mm (<italic>N</italic> = 7), female 5.1–5.8 mm (<italic>N</italic> = 20).</p><p>
            <italic>Coloration.</italic> General color yellowish brown (Figs <xref ref-type="fig" rid="F6">43</xref>–<xref ref-type="fig" rid="F7">48</xref>) (brown in female). Eyes brown, ocelli yellow. Vertex generally yellowish brown, carinae brown to dark brown (except median carina milky). Face generally yellow, carinae brown to dark brown; rostrum yellowish brown with dark brownish apex. Pronotum and mesonotum with areas between lateral carinae yellow, lateral areas brown. Forewing semihyaline, alternately yellowish brown and pale yellowish brown, with black spots on end of longitudinal veins. Hind tibiae yellowish brown. Ventral abdomen yellowish brown.</p><fig id="F6" position="float" orientation="portrait"><label>Figures 43–46.</label><caption><p>
                <italic><tp:taxon-name><tp:taxon-name-part taxon-name-part-type="genus" reg="Neocarpia">Neocarpia</tp:taxon-name-part> <tp:taxon-name-part taxon-name-part-type="species" reg="reversa">reversa</tp:taxon-name-part></tp:taxon-name></italic> sp. n. <bold>43</bold> Male, dorsal view <bold>44</bold> Male, lateral view <bold>45</bold> Female, dorsal view <bold>46</bold> Female, lateral view.</p></caption><graphic xmlns:xlink="http://www.w3.org/1999/xlink" xlink:href="zookeys-695-019-g006.jpg" position="float" orientation="portrait" xlink:type="simple" id="oo_153541.jpg"/></fig><p>
            <italic>Head and thorax</italic>. Vertex (Figs <xref ref-type="fig" rid="F6">43</xref>, <xref ref-type="fig" rid="F6">45</xref>, <xref ref-type="fig" rid="F7">47</xref>) broad, 2.0 times wider than long; anterior margin slightly projected, posterior margin convexly recessed. Frons same as <italic><tp:taxon-name><tp:taxon-name-part taxon-name-part-type="genus" reg="Neocarpia">N.</tp:taxon-name-part> <tp:taxon-name-part taxon-name-part-type="species" reg="acutata">acutata</tp:taxon-name-part></tp:taxon-name></italic>. Pronotum (Figs <xref ref-type="fig" rid="F6">43</xref>, <xref ref-type="fig" rid="F6">45</xref>, <xref ref-type="fig" rid="F7">47</xref>) 2.1 times longer than vertex; median carina indistinct, posterior margin rather right-angled. Mesonotum 1.7 times longer than pronotum and vertex combined. Forewing (Figs <xref ref-type="fig" rid="F6">44</xref>, <xref ref-type="fig" rid="F6">46</xref>, <xref ref-type="fig" rid="F7">49</xref>) amply exceeding tip of abdomen, 2.4 times longer than wide, other veins same as <italic><tp:taxon-name><tp:taxon-name-part taxon-name-part-type="genus" reg="Neocarpia">N.</tp:taxon-name-part> <tp:taxon-name-part taxon-name-part-type="species" reg="acutata">acutata</tp:taxon-name-part></tp:taxon-name></italic>. Hind tibia with 6 apical spines; chaetotaxy of hind tarsi: 5/7.</p><fig id="F7" position="float" orientation="portrait"><label>Figures 47–57.</label><caption><p>
                <italic><tp:taxon-name><tp:taxon-name-part taxon-name-part-type="genus" reg="Neocarpia">Neocarpia</tp:taxon-name-part> <tp:taxon-name-part taxon-name-part-type="species" reg="reversa">reversa</tp:taxon-name-part></tp:taxon-name></italic> sp. n., male <bold>47</bold> Head and thorax, dorsal view <bold>48</bold> Face, ventral view <bold>49</bold> Forewing <bold>50</bold> Genitalia, lateral view <bold>51</bold> Pygofer and genital styles, ventral view <bold>52</bold> Anal segment, dorsal view <bold>53</bold> Genital styles, inner lateral view <bold>54</bold> Aedeagus, right side <bold>55</bold> Aedeagus, left side <bold>56</bold> Aedeagus, dorsal view <bold>57</bold> Aedeagus, ventral view. Scale bars: 0.5 mm (<bold>47–48, 50</bold>); 1.0 mm (<bold>49</bold>); 0.2 mm (<bold>51–57</bold>).</p></caption><graphic xmlns:xlink="http://www.w3.org/1999/xlink" xlink:href="zookeys-695-019-g007.jpg" position="float" orientation="portrait" xlink:type="simple" id="oo_153542.jpg"/></fig><p>
            <italic>Male genitalia</italic>. Pygofer (Figs <xref ref-type="fig" rid="F7">50</xref>, <xref ref-type="fig" rid="F7">51</xref>), same as <italic><tp:taxon-name><tp:taxon-name-part taxon-name-part-type="genus" reg="Neocarpia">N.</tp:taxon-name-part> <tp:taxon-name-part taxon-name-part-type="species" reg="acutata">acutata</tp:taxon-name-part></tp:taxon-name></italic>. Anal segment (Figs <xref ref-type="fig" rid="F7">50</xref>, <xref ref-type="fig" rid="F7">52</xref>), in lateral view, dorsal margin nearly straight, ventral margin slightly convex, with a horn-like process extending to apex ventrally; in dorsal view 1.8 times longer <!--PageBreak-->than wide; anal style strap-like, beyond anal segment. Apical margin of genital styles (Figs <xref ref-type="fig" rid="F7">50</xref>, <xref ref-type="fig" rid="F7">53</xref>) with a small blunt process, dorsal margin bending inwards in the middle. Aedeagus (Figs <xref ref-type="fig" rid="F7">54–57</xref>) with five spinose processes. Right side of periandrium with a very long process near apex directed ventrocephally. Left side of periandrium with a short reversed process at base directed dorsocaudally, and a medium sized process near apex directed dorsocephally. Flagellum moderately sclerotised. Right side with a long process near base directed ventrocephallly. Apex near dorsal margin with a short process, curved towards cephalad.</p><p>
            <italic>Female genitalia</italic>. Pygofer (Figs <xref ref-type="fig" rid="F8">58–59</xref>, <xref ref-type="fig" rid="F8">61</xref>) same as in <italic><tp:taxon-name><tp:taxon-name-part taxon-name-part-type="genus" reg="Neocarpia">N.</tp:taxon-name-part> <tp:taxon-name-part taxon-name-part-type="species" reg="acutata">acutata</tp:taxon-name-part></tp:taxon-name></italic>. Anal tube (Figs <xref ref-type="fig" rid="F8">58</xref>, <xref ref-type="fig" rid="F8">60</xref>) short, 1.2 times longer than wide in dorsal view, ventral margin slightly concave in lateral view; anal styles relatively short and small, finger-shaped. Gonapophysis VIII (Fig. <xref ref-type="fig" rid="F8">62</xref>) slightly concave basally. Gonapophysis IX and gonoplac (Figs <xref ref-type="fig" rid="F8">63–64</xref>) same as in <italic><tp:taxon-name><tp:taxon-name-part taxon-name-part-type="genus" reg="Neocarpia">N.</tp:taxon-name-part> <tp:taxon-name-part taxon-name-part-type="species" reg="acutata">acutata</tp:taxon-name-part></tp:taxon-name></italic>, while length of gonoplac 4.3 times of its width, and width of spiculated area approximately 1/5 of gonoplac. Posterior vagina (Figs <xref ref-type="fig" rid="F8">65–66</xref>) elongate, right side with a long longitudinal sclerite in ventral view and a shorter one in dorsal view, forming a cylindrical structure, left side with a moderately long sclerite in ventral view, hat-shaped. In dorsal view, middle area of posterior vagina with a drop-like sclerite, right side with two small oblong sclerites near terminal.</p><fig id="F8" position="float" orientation="portrait"><label>Figures 58–66.</label><caption><p>
                <italic><tp:taxon-name><tp:taxon-name-part taxon-name-part-type="genus" reg="Neocarpia">Neocarpia</tp:taxon-name-part> <tp:taxon-name-part taxon-name-part-type="species" reg="reversa">reversa</tp:taxon-name-part></tp:taxon-name></italic> sp. n., female <bold>58</bold> Genitalia, lateral view <bold>59</bold> Genitalia, ventral view <bold>60</bold> Anal segment, dorsal view <bold>61</bold> Pygofer, caudal view <bold>62</bold> Gonapophysis VIII and gonocoxa VIII, dorsal view <bold>63</bold> Gonapophysis IX, lateral view <bold>64</bold> Gonoplac, inner lateral view <bold>65</bold> Posterior vagina, ventral view <bold>66</bold> Posterior vagina, dorsal view. Scale bars: 0.5 mm (<bold>58–59</bold>); 0.2 mm (<bold>60–66</bold>).</p></caption><graphic xmlns:xlink="http://www.w3.org/1999/xlink" xlink:href="zookeys-695-019-g008.jpg" position="float" orientation="portrait" xlink:type="simple" id="oo_153543.jpg"/></fig></tp:treatment-sec><tp:treatment-sec sec-type="distribution" id="SECID0EIXAG"><title>Distribution.</title><p>China (Yunnan).</p></tp:treatment-sec><tp:treatment-sec sec-type="etymology" id="SECID0ENXAG"><title>Etymology.</title><p>The specific name is derived from the Latin word “<italic><tp:taxon-name><tp:taxon-name-part taxon-name-part-type="species" reg="reversa">reversa</tp:taxon-name-part></tp:taxon-name></italic>”, referring to the left side of the periandrium with a short reversed process basally.</p><!--PageBreak--><!--PageBreak--></tp:treatment-sec><tp:treatment-sec sec-type="remarks" id="SECID0E6XAG"><title>Remarks.</title><p>Male genitalia of <italic><tp:taxon-name><tp:taxon-name-part taxon-name-part-type="genus" reg="Neocarpia">N.</tp:taxon-name-part> <tp:taxon-name-part taxon-name-part-type="species" reg="reversa">reversa</tp:taxon-name-part></tp:taxon-name></italic> sp. n. is similar to <italic><tp:taxon-name><tp:taxon-name-part taxon-name-part-type="genus" reg="Neocarpia">N.</tp:taxon-name-part> <tp:taxon-name-part taxon-name-part-type="species" reg="maai">maai</tp:taxon-name-part></tp:taxon-name></italic> Tsaur &amp; Hsu, 2003, but differs in: (1) left side of periandrium with a short reversed process basally (<italic><tp:taxon-name><tp:taxon-name-part taxon-name-part-type="genus" reg="Neocarpia">N.</tp:taxon-name-part> <tp:taxon-name-part taxon-name-part-type="species" reg="maai">maai</tp:taxon-name-part></tp:taxon-name></italic> without process in same position); (2) two processes on both lateral sides of periandrium near apex (three processes on periandrium near apex, two on ventral margin and one on right side in <italic><tp:taxon-name><tp:taxon-name-part taxon-name-part-type="genus" reg="Neocarpia">N.</tp:taxon-name-part> <tp:taxon-name-part taxon-name-part-type="species" reg="maai">maai</tp:taxon-name-part></tp:taxon-name></italic>); (3) flagellum with smooth apical margin (sinuate in <italic><tp:taxon-name><tp:taxon-name-part taxon-name-part-type="genus" reg="Neocarpia">N.</tp:taxon-name-part> <tp:taxon-name-part taxon-name-part-type="species" reg="maai">maai</tp:taxon-name-part></tp:taxon-name></italic>).</p><!--PageBreak--><p>Female genitalia of <italic><tp:taxon-name><tp:taxon-name-part taxon-name-part-type="genus" reg="Neocarpia">N.</tp:taxon-name-part> <tp:taxon-name-part taxon-name-part-type="species" reg="reversa">reversa</tp:taxon-name-part></tp:taxon-name></italic> is similar to <italic><tp:taxon-name><tp:taxon-name-part taxon-name-part-type="genus" reg="Neocarpia">N.</tp:taxon-name-part> <tp:taxon-name-part taxon-name-part-type="species" reg="bidentata">bidentata</tp:taxon-name-part></tp:taxon-name></italic> Zhang &amp; Chen, 2013, but differs in: posterior vagina with a long longitudinal sclerite on left side (posterior vagina with a long longitudinal sclerite on right side in <italic><tp:taxon-name><tp:taxon-name-part taxon-name-part-type="genus" reg="Neocarpia">N.</tp:taxon-name-part> <tp:taxon-name-part taxon-name-part-type="species" reg="bidentata">bidentata</tp:taxon-name-part></tp:taxon-name></italic>).</p></tp:treatment-sec></tp:taxon-treatment>
